# Supplementary material for: What Is the Cause of Toxicity of Silicone Oil?
Source: Materials (Basel). 2021 Dec 30;15(1):269. doi: 10.3390/ma15010269 (PMC8745808; doi:10.3390/ma15010269)
Supplement: Supplementary file 1 [file materials-15-00269-s001.zip]

Archive with 1 entries (1 files):
- materials-1401708-supplementary.pdf
